# Supplementary material for: Oxidative Stress Plays an Important Role in Glutamatergic Excitotoxicity-Induced Cochlear Synaptopathy: Implication for Therapeutic Molecules Screening
Source: Antioxidants (Basel). 2024 Jan 25;13(2):149. doi: 10.3390/antiox13020149 (PMC10886292; doi:10.3390/antiox13020149)
Supplement: Supplementary file 1 [file antioxidants-13-00149-s001.zip]

Archive with 1 entries (1 files):
- antioxidants-2795770-supplementary.pdf
